# Supplementary material for: Isolation of New Chemical Modulators of the Interaction Between HIV-1 Integrase and the Cellular Restriction Factor GCN2
Source: Viruses. 2025 Aug 20;17(8):1138. doi: 10.3390/v17081138 (PMC12390684; doi:10.3390/v17081138)
Supplement: Supplementary file 1 [file viruses-17-01138-s001.zip]

Archive with 4 entries (2 files):
- viruses-3356293-supplementary/
- viruses-3356293-supplementary/suppl/
- viruses-3356293-supplementary/suppl/viruses-3356293-supplementary-proof done.xlsx
- viruses-3356293-supplementary/suppl/viruses-3356293-supplementary-R2.pdf
