# Supplementary material for: Isolation of New Chemical Modulators of the Interaction Between HIV-1 Integrase and the Cellular Restriction Factor GCN2
Source: Viruses. 2025 Aug 20;17(8):1138. doi: 10.3390/v17081138 (PMC12390684; doi:10.3390/v17081138)
Supplement: Supplementary file 1 [file viruses-17-01138-s001.zip › viruses-3356293-supplementary/suppl/viruses-3356293-supplementary-proof done.xlsx]

## Sheet: Feuil1
Molecule number	NSC number	IN-GCN2 interaction (%)
377	785168	4.52945
161	18334	5.46846
209	47147	6.30781
96	345647	6.35868
391	248605	6.97249
360	785165	8.55958
351	785155	8.8984
389	247562	8.96973
382	785176	8.96973
371	184398	10.1467
234	86005	13.8365
329	785144	14.7296
33	32982	15.0065
283	337851	15.1576
212	59263	15.7186
349	785154	16.3702
77	250430	16.4563
397	785178	16.6912
316	136044	17.0657
111	661755	23.0184
357	785158	25.0368
383	785171	25.3221
310	256942	26.4277
71	169627	26.6047
364	208734	28.4606
270	106995	28.5319
100	400978	28.9701
350	785160	29.8694
227	72138	30.1147
327	785143	30.2795
408	785189	31.3851
94	339555	32.2258
356	785163	34.5593
66	177858	35.2016
370	227186	36.3426
7	5113	36.4988
414	276382	37.6978
367	179834	38.6964
353	785156	39.0709
399	785179	39.1244
390	265211	39.5881
142	9170	39.6018
379	785169	40.016
230	85235	40.3649
279	332294	41.407
223	69187	42.7557
219	63946	43.1373
157	15624	43.6968
289	111041	43.7787
265	100290	43.7965
88	332876	44.587
299	114341	45.2053
376	785173	45.7224
354	785162	46.4536
398	785184	46.8637
407	785183	47.2204
332	785151	48.1833
53	94600	48.9618
104	407286	49.1144
240	90636	49.6231
286	365793	50.4837
167	19038	50.5133
44	82151	50.7931
141	7652	51.1746
206	51351	51.5307
102	401005	52.2429
229	76627	52.4972
236	88466	52.9296
325	526417	53.1407
98	382796	53.3366
348	170365	53.5331
403	785181	54.068
73	226080	54.1759
418	281245	54.7457
16	26258	55.117
282	359079	55.245
352	785161	55.7621
261	295426	56.2079
272	107041	57.2422
328	785149	57.4562
318	138320	57.8485
378	785174	57.9555
330	785150	58.33
248	99799	58.5261
165	19028	58.6779
333	785146	58.9006
297	113497	59.7388
402	785186	59.8814
24	30552	60.5855
188	35676	61.1196
336	785153	61.1297
285	343256	61.6647
22	29854	63.0781
245	93674	63.4479
218	72715	63.5359
52	122023	63.8665
358	785164	64.3574
238	89937	65.062
334	785152	66.2833
113	719655	66.5626
331	785145	66.7647
335	785147	67.0501
189	33410	67.2494
401	785180	67.3889
158	19509	68.2667
65	150817	68.6991
160	19990	69.4622
159	16631	69.742
326	785148	69.8498
404	785187	70.2064
173	23878	70.3778
107	376248	71.0391
210	59258	71.7767
341	145612	71.8113
355	785157	72.1858
253	291312	72.4711
308	178249	73.1844
208	56410	73.3282
338	156219	73.4341
384	785177	73.4341
99	350085	73.6589
195	36437	73.9132
405	785182	74.8072
232	85998	75.185
375	785167	75.2887
400	785185	75.3243
123	4143	75.4139
340	156236	75.7166
163	18805	75.9226
67	153858	76.0243
266	106486	77.1076
264	330500	77.1611
406	785188	77.5356
416	278619	77.5891
211	50131	78.0591
276	108088	78.5163
235	83433	78.7458
386	255112	78.8195
78	285116	79.0002
183	32743	79.3308
412	269760	79.4258
182	34552	80.4245
221	67392	80.5771
385	237671	81.3339
185	32944	81.6708
149	11866	81.8234
171	23615	82.1287
164	20264	82.6119
368	218321	82.707
342	159632	82.7248
204	45384	82.8408
162	20103	83.0443
284	361792	83.0636
135	7535	83.2986
117	1115	83.4004
112	2347	84.0617
156	15307	84.1634
205	46709	84.1634
97	349438	84.6467
32	45383	84.723
138	8797	85.2826
222	72862	85.3843
176	28841	85.5623
278	354844	85.6315
139	7616	85.7149
136	8751	85.9693
192	36354	86.2745
213	50132	86.3254
125	4586	86.5543
134	8661	86.6815
114	2802	86.9358
57	105388	86.9867
109	637086	87.241
148	14135	87.241
231	79404	87.4445
181	31754	87.5462
300	123389	87.6466
380	785175	87.6644
274	107453	88.2529
110	2150	88.3856
137	7606	88.7162
345	147340	88.9483
169	22939	88.9706
303	403169	89.0732
140	8973	89.1232
366	216128	89.1623
228	75527	89.1995
175	24819	89.4538
281	335989	89.5725
306	132791	89.7151
55	96911	89.8099
115	824	90.1406
101	361902	90.1915
126	6832	90.3695
314	136035	90.4463
170	26254	90.4712
166	21725	90.4967
343	146396	90.7672
224	72917	90.8528
154	14974	90.8782
174	27425	90.9036
187	32984	91.0054
262	328426	91.1596
301	403148	91.1596
374	785172	91.6054
199	36693	91.9973
419	269754	92.0155
129	5379	92.4297
220	72861	92.5823
323	135962	92.711
305	407308	92.7288
131	5863	93.2691
207	46728	93.2691
255	292222	93.2816
216	61809	93.8795
15	13252	93.9304
153	12444	94.0321
86	332598	94.0575
91	325014	94.0575
359	785159	94.2089
64	177406	94.2356
324	142227	94.4586
373	785166	94.6191
120	3590	94.668
251	98542	94.833
39	58368	95.0495
269	100880	95.2432
304	642099	95.3145
122	5897	95.3293
82	292567	95.6599
288	376128	96.1526
127	5036	96.3212
58	122819	96.8299
147	10105	96.8553
254	314018	97.1513
69	157035	97.4403
191	34202	97.4658
295	113087	97.5257
233	81463	97.8473
312	320301	97.9181
155	12865	97.9236
302	616348	97.9359
344	165563	97.9537
128	7521	97.9745
372	236580	98.0607
267	100858	98.1499
346	169517	98.5779
268	106969	98.6135
63	145118	98.6612
410	269756	98.667
145	9699	98.8393
172	26327	99.0173
118	3071	99.0682
36	51001	99.1953
62	176503	99.2716
40	72116	99.2971
395	250682	99.309
381	785170	99.4873
198	43871	99.5006
392	265450	99.5051
420	283445	99.6656
130	7525	99.8821
178	30238	100.213
226	72942	100.213
92	337783	100.264
362	186301	100.397
194	43338	100.416
237	83436	100.62
76	284437	100.645
105	375294	100.671
275	105827	100.771
225	70931	100.772
396	266071	100.86
280	355637	100.896
287	349155	100.932
27	31867	101.078
307	407806	101.324
103	369397	101.561
89	307981	101.866
196	43339	101.866
214	59729	102.044
119	2080	102.197
320	138320	102.911
260	328166	102.911
70	209870	103.214
322	141538	103.232
246	99794	103.589
365	177383	103.892
215	50393	103.952
259	294408	104.552
294	121860	104.587
201	38010	104.587
184	34758	105.3
363	172946	105.301
150	14664	105.351
200	44138	105.478
263	302979	105.64
2	7524	106.088
93	325319	106.164
179	24951	106.444
180	30625	106.597
271	102816	106.781
146	13123	106.953
168	21728	107.156
38	71795	107.182
3	2952	107.258
151	11905	107.309
72	210236	107.436
20	26326	107.589
239	83439	107.589
133	7533	107.716
68	180515	108.072
394	266032	108.083
152	14665	108.097
217	62786	108.199
28	36398	108.225
26	36351	108.606
79	255109	108.784
193	36407	109.039
244	99792	109.081
317	127473	109.135
35	35611	109.395
242	99791	109.545
388	259968	109.812
95	330753	109.903
87	305222	109.954
190	36294	109.954
311	607097	110.008
321	129230	110.222
41	60387	110.259
186	35550	110.361
90	333856	110.412
54	122224	110.565
144	9248	110.717
81	263164	111.175
339	145150	111.506
256	316458	111.578
61	133100	111.786
197	36508	112.065
250	99804	112.38
30	42038	112.396
60	129536	112.625
47	67574	113.006
337	143648	113.093
203	38270	113.184
415	269148	113.29
59	114344	113.541
417	269753	114.003
369	180516	114.163
292	121859	114.199
106	407306	114.253
347	148790	114.663
258	327993	115.911
393	248958	116
56	122750	116.211
243	93373	116.214
1	757	116.466
257	292463	116.499
45	63701	116.974
252	99843	116.981
202	44175	117.127
46	85236	117.152
85	302289	117.432
241	93047	117.569
17	14975	117.585
18	26271	117.661
132	7532	117.737
290	121849	118.015
298	123383	118.015
319	128487	118.568
8	9665	118.704
273	104943	118.836
31	32979	119.467
48	85239	120.23
34	45923	121.171
5	3053	121.527
19	15780	121.807
9	5159	121.883
83	270914	122.29
296	121865	122.598
29	32192	122.621
361	172924	122.741
23	22842	123.613
121	3716	123.74
43	62709	123.765
293	112907	123.971
14	34396	124.35
50	118343	125.368
291	112906	126.272
313	123977	127.413
124	6435	127.657
247	95099	127.68
277	330917	127.877
51	89671	129.132
413	269146	129.642
6	8519	129.742
4	7668	129.819
80	287088	131.803
177	24872	132.667
249	96021	132.691
11	5366	132.744
75	250429	134.448
108	614552	134.448
21	22070	135.821
143	8625	137.195
12	11926	137.246
315	127445	137.47
74	284200	138.263
409	266535	138.968
25	31048	142.536
116	2835	143.808
387	244387	146.012
37	56464	148.005
309	601422	152.093
84	301683	152.964
49	87511	159.908
10	11440	160.696
13	12097	169.878
411	267033	218.519
42	76022	265.157
